# Supplementary material for: The HIV-1 Envelope Glycoprotein C3/V4 Region Defines a Prevalent Neutralization Epitope following Immunization
Source: Cell Rep. 2019 Apr 9;27(2):586–598.e6. doi: 10.1016/j.celrep.2019.03.039 (PMC6458978; doi:10.1016/j.celrep.2019.03.039)
Supplement: Table S3. Guinea Pig Single B Cell IGH/IGK/IGL Amplification and Cloning PCR Primer Sets, Related to Figure 1 and the Key Resources Table [file mmc2.xlsx]

## Sheet: IGH SingleCell-PCR primers
IGH PCR primers
PCR		Primer		Sequence (5' - 3')			V gene segment
Heavy Chain Forward primers		5'GP_VH#1		GAGGAGCAACTGGTGGAGTCC			VH3-157, VH3-139
		5'GP_VH#2		CAGTTGCAGCTGCAGGAGTCA			VH1-14
		5'GP_VH#3		CAGGTGCAGCTGCAGGAGTCG			VH1-120, VH1-115, VH1-58
		5'GP_VH#4		CAGGTGCAGCTGCAGGAGTTG			VH1-56
		5'GP_VH#5		GAAGTACAGCTCACACAATCT			VH3-184
		5'GP_VH#6		GAGGTGCAGCTCGTGGAGTCT			VH3-170, VH3-167
		5'GP_VH#7		CAGGTTCAGCTGCAGGAGTCG			VH1-66, VH1-75
		5'GP_VH#8		CAGGTTCAGCTGCAGGAGTCA			VH1-1
		5'GP_VH#9		GAGGAGCAGCTGGTAGAGTCC			VH3-63, VH3-3
		5'GP_VH#10		GAGGTGCAGCTGGTGGAGTCT			VH3-35
		5'GP_VH#11		GAGGTGCAGCTGATGGAGTCC			VH3-230
		5'GP_VH#12		CAGGTGCAGCTACAGGAGTCG			VH1-95
		5'GP_VH#13		GAAGAGCAGCTGGTGGAGTCT			VH3-80
		5'GP_VH#14		GAGCCGCAGCTGGTGGAGTCA			VH3-194
		5'GP_VH#15		GAAGTACAGCTCACACAGTCT			VH3-201
		5'GP_VH#16		GAAGTGCAGCTCGTGGAGTCC			VH3-262
		5'GP_VH#17		GAAGTGCAACTCGTGGAGTCC			VH3-126
		5'GP_VH#18		GGTGCAGCTGGTGGAGTCCGG			VH3-98
		5'GP_VH#19		GAGGTACAGCTCGTGGAATCT			VH3-282
		5'GP_VH#20		GACGTACAGCTCGTGGAGTCT			VH3-265
		5'GP_VH#21		GAGGAGCAACTGGTAGAGTCT			VH3-74
		5'GP_VH#22		GAGCCGCAGCTGGTAGAATCC			VH3-204
		5'GP_VH#23		GCGGAGCAGCTGGTGGAGTCC			VH3-189
		5'GP_VH#24		GAGGTGCAGCTGGTAGAGTCT			VH3-42, VH3-23, VH3-2
		5'GP_VH#25		GAGGTGCAGTTGGTAGAGTCT			VH3-9
		5'GP_VH#26		GATGAGCAACTGGTAGAGTCC			VH3-20
		5'GP_VH#27		GAGGTGCAGCTCATGGAGTCT			VH3-166
		5'GP_VH#28		CAGGTGCAGCTACAGGAGTCA			VH1-68, VH1-59
		5'GP_VH#29		GAGTTGCAGCTGGTGGAGTAC			VH3-222
		5'GP_VH#30		GAGGAGCAGGTGGTGGAGCCC			VH3-36, VH3-8
		5'GP_VH#31		GAGGTACAGCTCGTGGAGTCT			VH3-194
		5'GP_VH#32		CAGGTGAAGCTGCAGGAGTCA			VH2-67
		5'GP_VH#33		GAGCAGCAACTCGTGGAGTCC			VH3-255
		5'GP_VH#34		CAGCTGCAGCTGAAGGAGTCA			VH1-4
		5'GP_VH#35		CAAATGCAGCTGCAAGAGTCA			VH2-145
		5'GP_VH#36		CAGGTGCAGCTGCAGGAGTCC			VH1-215, VH1-209, VH1-84
		5'GP_VH#37		GAGGTGCTGCTGGTGGAGTCT			VH3-48
		5'GP_VH#38		CAGGTGCAGAAGCAGGAGTCA			VH2-70
		5'GP_VH#39		GAGGTGCAGCTGGTGGAGTCC			VH3-114
		5'GP_VH#40		GAGGTACAGCTCGTGGAGGCT			VH3-211
		5'GP_VH#41		CAAATGCAGCTGCAGGAGTCA			VH2-216
		5'GP_VH#42		AAGGTACGGCTGGTGGAGTCC			VH3-190
		5'GP_VH#43		CAGGTGCAGCTGCAAGAGTCG			VH1-140
		5'GP_VH#44		CAGGTTCAGCTGCAAGAGTCA			VH1-151
		5'GP_VH#45		CAGGTGCAGCTGCAGGAGTCA			VH2-239, VH1-171, VH1-156, VH1-101, VH1-77, VH2-160, VH2-94, VH2-86, VH2-54, VH2-43, VH2-35, VH2-28, VH2-27, VH2-17, VH2-7
		5'GP_VH#46		CAGGGGCAGCTGCAGGAGTCA			VH2-121, VH2-109
		5'GP_VH#47		GAGGAGCAGCTGGTGGAGTCC			VH3-229, VH3-186, VH3-185, VH3-183, VH3-51, VH3-24
		5'GP_VH#48		CAGATGCAGCTGCAGGAGTCA			VH1-91
		5'GP_VH#49		GAGGAGCAACTGGTAGAGTCC			VH3-150, VH3-102, VH3-89, VH3-46, VH3-37, VH3-30, VH3-176, VH3-135, VH3-80
		5'GP_VH#50		GAGGCGCAGCTGGTGGAATCC			VH3-197
		5'GP_VH#51		GAGGAGAAGCTGGTGGAGTCT			VH3-137
		5'GP_VH#52		GAGGAGCAGCTGGTGGAGTCT			VH3-287, VH3-271, VH3-104
Reverse primers		3' C_gama_CH1_GP		GGTAGGTGTGCACTCCACTGGTC			Cγ (1st PCR)
		3'IgG(Internal)_GP		GCTCAGGGAAGTAGCCCTTGAC			Cγ (2nd PCR)

## Sheet: IGK SingleCell-PCR primers
IGK PCR primers
PCR		Primer		Sequence (5' - 3')				V gene segment
Kappa Chain Forward primers		5'GP_VK#1		GACATCCAGATGACCCAGTCTCCAT				Vk1-142
		5'GP_VK#2		GACATTGTTATGACCCAGTCTACAG				Vk4-36
		5'GP_VK#3		GCATCCAGTTGACACAGCCTCCATC				Vk1-178
		5'GP_VK#4		GTCATCCAGATGATGCAGTATTCAT				Vk3-108
		5'GP_VK#5		GATATCCAGTTGACACAGCCTGCAT				Vk1-147, Vk1-58
		5'GP_VK#6		GACATTTTGATGACCCAGTCTCCAG				Vk4-37
		5'GP_VK#7		GAAATTCAGATGACACAAACTTCCT				Vk1-99
		5'GP_VK#8		GAAGTTGTGCTGACCCAGACTCCAC				Vk2-124
		5'GP_VK#9		GACATCCAGATGATCCAGTCACCAG				Vk1-133
		5'GP_VK#10		GACATCCAGATTACTCAGACTCCAT				Vk1-174
		5'GP_VK#11		GACATCCAGATGACTCAGACTCCAT				Vk1-280, Vk1-226, Vk1-55, Vk1-51, Vk1-47, Vk1-40, Vk1-15
		5'GP_VK#12		GACATCCAGATGACTCAGACTCCGT				Vk1-272
		5'GP_VK#13		GAAACCCTGCTGACTGAGACTCCAG				Vk3-25
		5'GP_VK#14		GACATCCAGTTGACGCAGCCTCCAT				Vk1-201
		5'GP_VK#15		GATGTTCTGATGACCCAGACCCCAC				Vk2-15
		5'GP_VK#16		GATGTAGTGATGACCCAGACTCCAC				Vk2-16
		5'GP_VK#17		GATACTCAGATGACTCAGTCTCCAT				Vk1-247
		5'GP_VK#18		GAAACCCTTCTGACACAGACCCCAG				Vk3-155
		5'GP_VK#19		GATGTTGTGGTGACCCAGACCCCAC				Vk2-51, Vk2-11
		5'GP_VK#20		GATATCCAGATGACTCAGGCTCCTT				Vk1-230
		5'GP_VK#21		GACATCCAGATGATTCAGACTCCAT				Vk1-21
		5'GP_VK#22		GACATTGTGATGACTCAGTCTCCAG				Vk4-28
		5'GP_VK#23		GACATCCAGTTAACACAGCCTCCAT				Vk1-211, Vk1-159
		5'GP_VK#24		GACATCCAGTTGACCCAGTCTCCAT				Vk1-246
		5'GP_VK#25		GACATTAGGATGACCCAGACCCCAC				Vk2-85
		5'GP_VK#26		GATGTTGTATTGACCCAAACCCCAC				Vk2-14
		5'GP_VK#27		GACATCCAGATGACCCAGTCACCAT				Vk1-190
		5'GP_VK#28		GACATTGTGATGACCCAGTCTCCAG				Vk4-70, Vk4-95, Vk4-45, Vk4-41, Vk4-39, Vk4-32, Vk4-29, Vk4-90, Vk4-83, Vk4-81
		5'GP_VK#29		GAAACCCTGTTGACCCAGACTCCAG				Vk3-170
		5'GP_VK#30		GATATCCAGTTGACACAGCCTCCAT				Vk1-152
		5'GP_VK#31		GACATTGTGATGACCCAGTCACCAG				Vk4-74
		5'GP_VK#32		GAAATTGTGATGACCCAGTCTCCAG				Vk4-77
		5'GP_VK#33		GACATCCCGATGACTCAGATTCCAT				Vk1-36
		5'GP_VK#34		GACATTCAGATGACCCAGTCTCCAT				Vk1-140, Vk1-65, Vk1-254
		5'GP_VK#35		GACATACAGATGACCCAGTGTCCAT				Vk1-234
		5'GP_VK#36		GACAATGTGGTGATCCAGTCTCCAG				Vk4-69
		5'GP_VK#37		GACATCCAGTTGACACAGCCTCCTT				Vk1-214
		5'GP_VK#38		GACATCCAGATGACCCAGTCTCAAT				Vk1-144
		5'GP_VK#39		GACACCCAGATGACCCAGTCTCCAT				Vk1-145
		5'GP_VK#40		GACATCCAGATGACTCAGACTGCAT				Vk1-59
		5'GP_VK#41		GACTTCCAGATGACCCAGTCACCAT				Vk1-219
		5'GP_VK#42		GACATCCAGTTGACACAGCCTCCAT				Vk1-242, Vk1-239
		5'GP_VK#43		GACATAGTGATGACCCAGACCCCAC				Vk2-10
		5'GP_VK#44		GATGTTGTGATGACCCAGACCGCAC				Vk2-7
		5'GP_VK#45		GACATCCGGATGACTCAGACTCCAT				Vk1-179
		5'GP_VK#46		GAAAAATTACTGACTAAGACTCCAG				Vk3-263
		5'GP_VK#47		GATATCCAGATGACTCAGGCTCCCT				Vk1-267
		5'GP_VK#48		GACATCCAATTGACACAGCCTGCAT				Vk1-279, Vk1-266, Vk1-29, Vk1-18, Vk1-1
		5'GP_VK#49		GAAACCCAGCTGACTCAGACTCCAG				Vk3-281, Vk3-60, Vk3-42
		5'GP_VK#50		GATATTGTGATGACACAGACCCCAC				Vk2-20
		5'GP_VK#51		GACATCCAGTTGACCCAGACTCCAG				Vk1-126
		5'GP_VK#52		GACATCCTATTAACCCAGCCTCCCT				Vk1-101
		5'GP_VK#53		CAAATTGTGCTCACCCAGACTCCAG				Vk5-57
		5'GP_VK#54		GATGTTTTGATGACCCAGACCCCAC				Vk2-22
		5'GP_VK#55		GAAATTGTGCTTACCCAGTCTCCAG				Vk5-105
		5'GP_VK#56		GATATCCAGTTGACCCAGTCTTCCT				Vk1-117
		5'GP_VK#57		GACATCAAATTGACTCAGCCAGCAT				Vk1-233
		5'GP_VK#58		GTGTAGGAAAAAACATCACTATTAC				Vk1-245
		5'GP_VK#59		GACATCCAGATGACTCAGACTCTCT				Vk1-153
		5'GP_VK#60		GACATCCAGTTGACCCAGTCTCCCT				Vk1-131, Vk1-115, Vk1-65
		5'GP_VK#61		GACCTTGTTATGACACAGTCTCCAG				Vk4-76
		5'GP_VK#62		GACATTCAGATGAGCCAGTCTCCAT				Vk1-184
		5'GP_VK#63		GACATCCAGTTGATGCAGCCTCCAT				Vk1-253
		5'GP_VK#64		GATGTTGTGATGACCCAGACCCCAC				Vk2-3
		5'GP_VK#65		GACATCCAACTGACACAACCTGCAT				Vk1-261, Vk1-203
		5'GP_VK#66		GACATCCAGATGACTCAGTCTCCCT				Vk1-130, Vk1-128
		5'GP_VK#67		GACATCCAAATGACTCAGGTTCCAT				Vk1-166
		5'GP_VK#68		GATGTTTTGTTGTCCCAGACCCCAC				Vk2-2
		5'GP_VK#69		GACATCCAGTTGACACAGCCTGCAT				Vk1-275, Vk1-271, Vk1-225, Vk1-54, Vk1-50, Vk1-46, Vk1-45, Vk1-39, Vk1-35, Vk1-24, Vk1-20, Vk1-14, Vk1-8
		5'GP_VK#70		GACATCCAGCTGACACAGCTTGCAT				Vk1-11
		5'GP_VK#71		GCGTTGCCCTGACACAGTCCCCAGC				Vk6-164
Reverse primers		3' Ck 156_OUT_GP		GTGTTGTCCTTGCTGTCCTGATC				Cκ (1st PCR)
		3'Ck_internal_GP		GTTCAGAGCCATCCACCTTCCAC				Cκ (2nd PCR)

## Sheet: IGL SingleCell-PCR primers 
IGK PCR primers
PCR		Primer	Sequence (5' - 3')				V gene segment
Lamda Chain Forward primers		5'GP_VL#1	CAGCTTGTGCTGACTCAGTCACCCT				VL4-92
		5'GP_VL#2	TCCTATGTGCTGACACAGCCGTCTT				VL3-39
		5'GP_VL#3	TCCTATGTGCTCAAACAGCCACCTT				VL3-30
		5'GP_VL#4	CAGCCGGTGCTCACTCAACCACCCT				VL3-134
		5'GP_VL#5	CAGCCTGTGCTGACTCAGCTTCCCT				VL8-87
		5'GP_VL#6	TCCTATGTACTGACACAGCCATCTT				VL3-27
		5'GP_VL#7	CAGGAACTGGTGACTCAGGAACCCT				VL5-74
		5'GP_VL#8	TCTTACACCCTCACTCAACCTCCCT				VL3-55, VL3-31, VL3-47, VL3-41, VL3-9
		5'GP_VL#9	TCCTATGTATTCACACAGCCACCTT				VL3-6
		5'GP_VL#10	CAGCCTGTGCTGAAACAGTCACCCT				VL4-138, VL4-84, VL4-82
		5'GP_VL#11	CAGGTTGTGCTGACTCAGTCACCCT				VL4-80
		5'GP_VL#12	CAGACTTCAGTCACCCAGGAGCCAT				VL7-129
		5'GP_VL#13	CAGCCTGTGCTGACTCAGCTGCCCT				VL8-104, VL8-85
		5'GP_VL#14	CAGGCAGTGCTGAGTCAGCCGCCCT				VL1-125
		5'GP_VL#15	CAGGATCTGGTGACTCAGGAACCCT				VL5-79, VL5-78
		5'GP_VL#16	CTGGCTGTGGTAACTCAGGAATCTT				VL6-102
		5'GP_VL#17	TCGTATGTGCTGACGCAGCCATCTT				VL3-21
		5'GP_VL#18	TCCTATGTGCTGACACAGCCATCTT				VL3-4
		5'GP_VL#19	CAGTCTGGCCTAAGTCAGGAAGCTT				VL1-96
		5'GP_VL#20	TCCTATGTACTCACACAGCCACCCT				VL3-53
		5'GP_VL#21	AAGGCTGTGGTGACTCAGGAATCTT				VL6-115
		5'GP_VL#22	TCCTATGTACTCACACAGTCACCTT				VL3-24
		5'GP_VL#23	TCCTATGTGCTGACGCAGCCATCTT				VL3-50, VL3-34, VL3-32, VL3-16, VL3-48, VL3-45, VL3-42, VL3-13, VL3-10
		5'GP_VL#24	TCCTATGTACTCACACAGCCACCTT				VL3-52, VL3-29
		5'GP_VL#25	CAGGCTGTGGTGACTCAGGAACCTT				VL6-71
		5'GP_VL#26	CAGCTTGTGCTGACTCAGTCACCTT				VL4-121
		5'GP_VL#27	CAGAATGTAGCGACCCAGGTATCCT				VL5-106
		5'GP_VL#28	CAGACTGTGGTGACCCAGGTATTCT				VL5-122
		5'GP_VL#29	CAGGCAGTGCTGACTCAGCTGCCCT				VL1-95
		5'GP_VL#30	CAGGCAGTGCTGACTCAGCCGCCCT				VL1-109
		5'GP_VL#31	TCTTATATCTTGACACAGCCACCCT				VL3-19
		5'GP_VL#32	TCTTACATCTTGACACAGCCTCCCT				VL3-43_VL3-35
		5'GP_VL#33	CAGGCTGTGGTGACTCAGGAATCTT				VL6-132, VL6-98, VL6-69, VL6-68, VL6-116
		5'GP_VL#34	CAGGATCTGGTAACTCAGGAACCTT				VL5-99
		5'GP_VL#35	TCCTATGTGCTCACACAGCCACCTT				VL3-8
		5'GP_VL#36	CAGCCTGTAGTGACTCAACCACCCT				VL5-139
Reverse primers		3'_C_LM_OUT2_GP	CACCACTGTGGCCTTGTTTTCGTTG				Cλ (1st PCR)
		3'_C_LM_OUT1_GP	CACCACTGTGGCCTTGTTKTCCTGG				Cλ (1st PCR)
		3' XhoI_CL_Int_GP	CTCCTCACTCGAGGGYGGGAAYAGGCTG				Cλ (2nd PCR)
		3_GP_XhoI_JL_1_4_7	GCTCCTCACTCGAGGGCGGGAACAGAGTGACCAAGGGGGAAGCCTTGGGCTGACCGAGGACGGTCAGCTTGGTG
		3_GP_XhoI_JL3_6_10	GCTCCTCACTCGAGGGCGGGAACAGAGTGACCAAGGGGGAAGCCTTGGGCTGACCGAGGACGGTCAGCTTGGTT
		3_GP_XhoI_JL_2_5_9	GCTCCTCACTCGAGGGCGGGAACAGAGTGACCAAGGGGGAAGCCTTGGGCTGACCGAGGACCGTCAGCCTGGTT
		3_GP_XhoI_JL8	GCTCCTCACTCGAGGGCGGGAACAGAGTGACCAAGGGGGAAGCCTTGGGCTGACCGAGGACTGTCAGGTCGGTT
		3_GP_XhoI_JL11	GCTCCTCACTCGAGGGCGGGAACAGAGTGACCAAGGGGGAAGCCTTGGGCTGACCGAGGACGGTCACCTTGGTC

## Sheet: IGH cloning PCR primer
IGH PCR primers
PCR		Primer		Sequence (5' - 3')			V gene segment
Heavy Chain Forward primers		SL_5'GP_VH#1		tttctagtagcaactgcaaccggtgtacattctGAGGAGCAACTGGTGGAGTCC			VH3-157, VH3-139
		SL_5'GP_VH#2		tttctagtagcaactgcaaccggtgtacattctCAGTTGCAGCTGCAGGAGTCA			VH1-14
		SL_5'GP_VH#3		tttctagtagcaactgcaaccggtgtacattctCAGGTGCAGCTGCAGGAGTCG			VH1-120, VH1-115, VH1-58
		SL_5'GP_VH#4		tttctagtagcaactgcaaccggtgtacattctCAGGTGCAGCTGCAGGAGTTG			VH1-56
		SL_5'GP_VH#5		tttctagtagcaactgcaaccggtgtacattctGAAGTACAGCTCACACAATCT			VH3-184
		SL_5'GP_VH#6		tttctagtagcaactgcaaccggtgtacattctGAGGTGCAGCTCGTGGAGTCT			VH3-170, VH3-167
		SL_5'GP_VH#7		tttctagtagcaactgcaaccggtgtacattctCAGGTTCAGCTGCAGGAGTCG			VH1-66, VH1-75
		SL_5'GP_VH#8		tttctagtagcaactgcaaccggtgtacattctCAGGTTCAGCTGCAGGAGTCA			VH1-1
		SL_5'GP_VH#9		tttctagtagcaactgcaaccggtgtacattctGAGGAGCAGCTGGTAGAGTCC			VH3-63, VH3-3
		SL_5'GP_VH#10		tttctagtagcaactgcaaccggtgtacattctGAGGTGCAGCTGGTGGAGTCT			VH3-35
		SL_5'GP_VH#11		tttctagtagcaactgcaaccggtgtacattctGAGGTGCAGCTGATGGAGTCC			VH3-230
		SL_5'GP_VH#12		tttctagtagcaactgcaaccggtgtacattctCAGGTGCAGCTACAGGAGTCG			VH1-95
		SL_5'GP_VH#13		tttctagtagcaactgcaaccggtgtacattctGAAGAGCAGCTGGTGGAGTCT			VH3-80
		SL_5'GP_VH#14		tttctagtagcaactgcaaccggtgtacattctGAGCCGCAGCTGGTGGAGTCA			VH3-194
		SL_5'GP_VH#15		tttctagtagcaactgcaaccggtgtacattctGAAGTACAGCTCACACAGTCT			VH3-201
		SL_5'GP_VH#16		tttctagtagcaactgcaaccggtgtacattctGAAGTGCAGCTCGTGGAGTCC			VH3-262
		SL_5'GP_VH#17		tttctagtagcaactgcaaccggtgtacattctGAAGTGCAACTCGTGGAGTCC			VH3-126
		SL_5'GP_VH#18		tttctagtagcaactgcaaccggtgtacattctGGTGCAGCTGGTGGAGTCCGG			VH3-98
		SL_5'GP_VH#19		tttctagtagcaactgcaaccggtgtacattctGAGGTACAGCTCGTGGAATCT			VH3-282
		SL_5'GP_VH#20		tttctagtagcaactgcaaccggtgtacattctGACGTACAGCTCGTGGAGTCT			VH3-265
		SL_5'GP_VH#21		tttctagtagcaactgcaaccggtgtacattctGAGGAGCAACTGGTAGAGTCT			VH3-74
		SL_5'GP_VH#22		tttctagtagcaactgcaaccggtgtacattctGAGCCGCAGCTGGTAGAATCC			VH3-204
		SL_5'GP_VH#23		tttctagtagcaactgcaaccggtgtacattctGCGGAGCAGCTGGTGGAGTCC			VH3-189
		SL_5'GP_VH#24		tttctagtagcaactgcaaccggtgtacattctGAGGTGCAGCTGGTAGAGTCT			VH3-42, VH3-23, VH3-2
		SL_5'GP_VH#25		tttctagtagcaactgcaaccggtgtacattctGAGGTGCAGTTGGTAGAGTCT			VH3-9
		SL_5'GP_VH#26		tttctagtagcaactgcaaccggtgtacattctGATGAGCAACTGGTAGAGTCC			VH3-20
		SL_5'GP_VH#27		tttctagtagcaactgcaaccggtgtacattctGAGGTGCAGCTCATGGAGTCT			VH3-166
		SL_5'GP_VH#28		tttctagtagcaactgcaaccggtgtacattctCAGGTGCAGCTACAGGAGTCA			VH1-68, VH1-59
		SL_5'GP_VH#29		tttctagtagcaactgcaaccggtgtacattctGAGTTGCAGCTGGTGGAGTAC			VH3-222
		SL_5'GP_VH#30		tttctagtagcaactgcaaccggtgtacattctGAGGAGCAGGTGGTGGAGCCC			VH3-36, VH3-8
		SL_5'GP_VH#31		tttctagtagcaactgcaaccggtgtacattctGAGGTACAGCTCGTGGAGTCT			VH3-194
		SL_5'GP_VH#32		tttctagtagcaactgcaaccggtgtacattctCAGGTGAAGCTGCAGGAGTCA			VH2-67
		SL_5'GP_VH#33		tttctagtagcaactgcaaccggtgtacattctGAGCAGCAACTCGTGGAGTCC			VH3-255
		SL_5'GP_VH#34		tttctagtagcaactgcaaccggtgtacattctCAGCTGCAGCTGAAGGAGTCA			VH1-4
		SL_5'GP_VH#35		tttctagtagcaactgcaaccggtgtacattctCAAATGCAGCTGCAAGAGTCA			VH2-145
		SL_5'GP_VH#36		tttctagtagcaactgcaaccggtgtacattctCAGGTGCAGCTGCAGGAGTCC			VH1-215, VH1-209, VH1-84
		SL_5'GP_VH#37		tttctagtagcaactgcaaccggtgtacattctGAGGTGCTGCTGGTGGAGTCT			VH3-48
		SL_5'GP_VH#38		tttctagtagcaactgcaaccggtgtacattctCAGGTGCAGAAGCAGGAGTCA			VH2-70
		SL_5'GP_VH#39		tttctagtagcaactgcaaccggtgtacattctGAGGTGCAGCTGGTGGAGTCC			VH3-114
		SL_5'GP_VH#40		tttctagtagcaactgcaaccggtgtacattctGAGGTACAGCTCGTGGAGGCT			VH3-211
		SL_5'GP_VH#41		tttctagtagcaactgcaaccggtgtacattctCAAATGCAGCTGCAGGAGTCA			VH2-216
		SL_5'GP_VH#42		tttctagtagcaactgcaaccggtgtacattctAAGGTACGGCTGGTGGAGTCC			VH3-190
		SL_5'GP_VH#43		tttctagtagcaactgcaaccggtgtacattctCAGGTGCAGCTGCAAGAGTCG			VH1-140
		SL_5'GP_VH#44		tttctagtagcaactgcaaccggtgtacattctCAGGTTCAGCTGCAAGAGTCA			VH1-151
		SL_5'GP_VH#45		tttctagtagcaactgcaaccggtgtacattctCAGGTGCAGCTGCAGGAGTCA			VH2-239, VH1-171, VH1-156, VH1-101, VH1-77, VH2-160, VH2-94, VH2-86, VH2-54, VH2-43, VH2-35, VH2-28, VH2-27, VH2-17, VH2-7
		SL_5'GP_VH#46		tttctagtagcaactgcaaccggtgtacattctCAGGGGCAGCTGCAGGAGTCA			VH2-121, VH2-109
		SL_5'GP_VH#47		tttctagtagcaactgcaaccggtgtacattctGAGGAGCAGCTGGTGGAGTCC			VH3-229, VH3-186, VH3-185, VH3-183, VH3-51, VH3-24
		SL_5'GP_VH#48		tttctagtagcaactgcaaccggtgtacattctCAGATGCAGCTGCAGGAGTCA			VH1-91
		SL_5'GP_VH#49		tttctagtagcaactgcaaccggtgtacattctGAGGAGCAACTGGTAGAGTCC			VH3-150, VH3-102, VH3-89, VH3-46, VH3-37, VH3-30, VH3-176, VH3-135, VH3-80
		SL_5'GP_VH#50		tttctagtagcaactgcaaccggtgtacattctGAGGCGCAGCTGGTGGAATCC			VH3-197
		SL_5'GP_VH#51		tttctagtagcaactgcaaccggtgtacattctGAGGAGAAGCTGGTGGAGTCT			VH3-137
		SL_5'GP_VH#52		tttctagtagcaactgcaaccggtgtacattctGAGGAGCAGCTGGTGGAGTCT			VH3-287, VH3-271, VH3-104
Reverse primers		3’ SalI JH 1_GP		agaccgatgggcccttggtcgacGCTGACGTGACGGTGACTGAG			JH 1
		3’ SalI JH 2_4_6_GP		agaccgatgggcccttggtcgacGCTGAGGAGACGGTGACCAG			JH 2, JH 4, JH6
		3’ SalI JH 3_GP		agaccgatgggcccttggtcgacGCTGAGGAGATAGTGACCAG			JH 3
		3’ SalI JH 5_GP		agaccgatgggcccttggtcgacGCTGAGGAGACGGTGACCGA			JH 5

## Sheet: IGK cloning PCR primer
IGK PCR primers
PCR		Primer		Sequence (5' - 3')	V gene segment
Kappa Chain Forward primers		SL_5'GP_VK#1		tttctagtagcaactgcaaccggtgtacattctGACATCCAGATGACCCAGTCTCCAT	Vk1-142
		SL_5'GP_VK#2		tttctagtagcaactgcaaccggtgtacattctGACATTGTTATGACCCAGTCTACAG	Vk4-36
		SL_5'GP_VK#3		tttctagtagcaactgcaaccggtgtacattctGCATCCAGTTGACACAGCCTCCATC	Vk1-178
		SL_5'GP_VK#4		tttctagtagcaactgcaaccggtgtacattctGTCATCCAGATGATGCAGTATTCAT	Vk3-108
		SL_5'GP_VK#5		tttctagtagcaactgcaaccggtgtacattctGATATCCAGTTGACACAGCCTGCAT	Vk1-147, Vk1-58
		SL_5'GP_VK#6		tttctagtagcaactgcaaccggtgtacattctGACATTTTGATGACCCAGTCTCCAG	Vk4-37
		SL_5'GP_VK#7		tttctagtagcaactgcaaccggtgtacattctGAAATTCAGATGACACAAACTTCCT	Vk1-99
		SL_5'GP_VK#8		tttctagtagcaactgcaaccggtgtacattctGAAGTTGTGCTGACCCAGACTCCAC	Vk2-124
		SL_5'GP_VK#9		tttctagtagcaactgcaaccggtgtacattctGACATCCAGATGATCCAGTCACCAG	Vk1-133
		SL_5'GP_VK#10		tttctagtagcaactgcaaccggtgtacattctGACATCCAGATTACTCAGACTCCAT	Vk1-174
		SL_5'GP_VK#11		tttctagtagcaactgcaaccggtgtacattctGACATCCAGATGACTCAGACTCCAT	Vk1-280, Vk1-226, Vk1-55, Vk1-51, Vk1-47, Vk1-40, Vk1-15
		SL_5'GP_VK#12		tttctagtagcaactgcaaccggtgtacattctGACATCCAGATGACTCAGACTCCGT	Vk1-272
		SL_5'GP_VK#13		tttctagtagcaactgcaaccggtgtacattctGAAACCCTGCTGACTGAGACTCCAG	Vk3-25
		SL_5'GP_VK#14		tttctagtagcaactgcaaccggtgtacattctGACATCCAGTTGACGCAGCCTCCAT	Vk1-201
		SL_5'GP_VK#15		tttctagtagcaactgcaaccggtgtacattctGATGTTCTGATGACCCAGACCCCAC	Vk2-15
		SL_5'GP_VK#16		tttctagtagcaactgcaaccggtgtacattctGATGTAGTGATGACCCAGACTCCAC	Vk2-16
		SL_5'GP_VK#17		tttctagtagcaactgcaaccggtgtacattctGATACTCAGATGACTCAGTCTCCAT	Vk1-247
		SL_5'GP_VK#18		tttctagtagcaactgcaaccggtgtacattctGAAACCCTTCTGACACAGACCCCAG	Vk3-155
		SL_5'GP_VK#19		tttctagtagcaactgcaaccggtgtacattctGATGTTGTGGTGACCCAGACCCCAC	Vk2-51, Vk2-11
		SL_5'GP_VK#20		tttctagtagcaactgcaaccggtgtacattctGATATCCAGATGACTCAGGCTCCTT	Vk1-230
		SL_5'GP_VK#21		tttctagtagcaactgcaaccggtgtacattctGACATCCAGATGATTCAGACTCCAT	Vk1-21
		SL_5'GP_VK#22		tttctagtagcaactgcaaccggtgtacattctGACATTGTGATGACTCAGTCTCCAG	Vk4-28
		SL_5'GP_VK#23		tttctagtagcaactgcaaccggtgtacattctGACATCCAGTTAACACAGCCTCCAT	Vk1-211, Vk1-159
		SL_5'GP_VK#24		tttctagtagcaactgcaaccggtgtacattctGACATCCAGTTGACCCAGTCTCCAT	Vk1-246
		SL_5'GP_VK#25		tttctagtagcaactgcaaccggtgtacattctGACATTAGGATGACCCAGACCCCAC	Vk2-85
		SL_5'GP_VK#26		tttctagtagcaactgcaaccggtgtacattctGATGTTGTATTGACCCAAACCCCAC	Vk2-14
		SL_5'GP_VK#27		tttctagtagcaactgcaaccggtgtacattctGACATCCAGATGACCCAGTCACCAT	Vk1-190
		SL_5'GP_VK#28		tttctagtagcaactgcaaccggtgtacattctGACATTGTGATGACCCAGTCTCCAG	Vk4-70, Vk4-95, Vk4-45, Vk4-41, Vk4-39, Vk4-32, Vk4-29, Vk4-90, Vk4-83, Vk4-81
		SL_5'GP_VK#29		tttctagtagcaactgcaaccggtgtacattctGAAACCCTGTTGACCCAGACTCCAG	Vk3-170
		SL_5'GP_VK#30		tttctagtagcaactgcaaccggtgtacattctGATATCCAGTTGACACAGCCTCCAT	Vk1-152
		SL_5'GP_VK#31		tttctagtagcaactgcaaccggtgtacattctGACATTGTGATGACCCAGTCACCAG	Vk4-74
		SL_5'GP_VK#32		tttctagtagcaactgcaaccggtgtacattctGAAATTGTGATGACCCAGTCTCCAG	Vk4-77
		SL_5'GP_VK#33		tttctagtagcaactgcaaccggtgtacattctGACATCCCGATGACTCAGATTCCAT	Vk1-36
		SL_5'GP_VK#34		tttctagtagcaactgcaaccggtgtacattctGACATTCAGATGACCCAGTCTCCAT	Vk1-140, Vk1-65, Vk1-254
		SL_5'GP_VK#35		tttctagtagcaactgcaaccggtgtacattctGACATACAGATGACCCAGTGTCCAT	Vk1-234
		SL_5'GP_VK#36		tttctagtagcaactgcaaccggtgtacattctGACAATGTGGTGATCCAGTCTCCAG	Vk4-69
		SL_5'GP_VK#37		tttctagtagcaactgcaaccggtgtacattctGACATCCAGTTGACACAGCCTCCTT	Vk1-214
		SL_5'GP_VK#38		tttctagtagcaactgcaaccggtgtacattctGACATCCAGATGACCCAGTCTCAAT	Vk1-144
		SL_5'GP_VK#39		tttctagtagcaactgcaaccggtgtacattctGACACCCAGATGACCCAGTCTCCAT	Vk1-145
		SL_5'GP_VK#40		tttctagtagcaactgcaaccggtgtacattctGACATCCAGATGACTCAGACTGCAT	Vk1-59
		SL_5'GP_VK#41		tttctagtagcaactgcaaccggtgtacattctGACTTCCAGATGACCCAGTCACCAT	Vk1-219
		SL_5'GP_VK#42		tttctagtagcaactgcaaccggtgtacattctGACATCCAGTTGACACAGCCTCCAT	Vk1-242, Vk1-239
		SL_5'GP_VK#43		tttctagtagcaactgcaaccggtgtacattctGACATAGTGATGACCCAGACCCCAC	Vk2-10
		SL_5'GP_VK#44		tttctagtagcaactgcaaccggtgtacattctGATGTTGTGATGACCCAGACCGCAC	Vk2-7
		SL_5'GP_VK#45		tttctagtagcaactgcaaccggtgtacattctGACATCCGGATGACTCAGACTCCAT	Vk1-179
		SL_5'GP_VK#46		tttctagtagcaactgcaaccggtgtacattctGAAAAATTACTGACTAAGACTCCAG	Vk3-263
		SL_5'GP_VK#47		tttctagtagcaactgcaaccggtgtacattctGATATCCAGATGACTCAGGCTCCCT	Vk1-267
		SL_5'GP_VK#48		tttctagtagcaactgcaaccggtgtacattctGACATCCAATTGACACAGCCTGCAT	Vk1-279, Vk1-266, Vk1-29, Vk1-18, Vk1-1
		SL_5'GP_VK#49		tttctagtagcaactgcaaccggtgtacattctGAAACCCAGCTGACTCAGACTCCAG	Vk3-281_Vk3-60_Vk3-42
		SL_5'GP_VK#50		tttctagtagcaactgcaaccggtgtacattctGATATTGTGATGACACAGACCCCAC	Vk2-20
		SL_5'GP_VK#51		tttctagtagcaactgcaaccggtgtacattctGACATCCAGTTGACCCAGACTCCAG	Vk1-126
		SL_5'GP_VK#52		tttctagtagcaactgcaaccggtgtacattctGACATCCTATTAACCCAGCCTCCCT	Vk1-101
		SL_5'GP_VK#53		tttctagtagcaactgcaaccggtgtacattctCAAATTGTGCTCACCCAGACTCCAG	Vk5-57
		SL_5'GP_VK#54		tttctagtagcaactgcaaccggtgtacattctGATGTTTTGATGACCCAGACCCCAC	Vk2-22
		SL_5'GP_VK#55		tttctagtagcaactgcaaccggtgtacattctGAAATTGTGCTTACCCAGTCTCCAG	Vk5-105
		SL_5'GP_VK#56		tttctagtagcaactgcaaccggtgtacattctGATATCCAGTTGACCCAGTCTTCCT	Vk1-117
		SL_5'GP_VK#57		tttctagtagcaactgcaaccggtgtacattctGACATCAAATTGACTCAGCCAGCAT	Vk1-233
		SL_5'GP_VK#58		tttctagtagcaactgcaaccggtgtacattctGTGTAGGAAAAAACATCACTATTAC	Vk1-245
		SL_5'GP_VK#59		tttctagtagcaactgcaaccggtgtacattctGACATCCAGATGACTCAGACTCTCT	Vk1-153
		SL_5'GP_VK#60		tttctagtagcaactgcaaccggtgtacattctGACATCCAGTTGACCCAGTCTCCCT	Vk1-131, Vk1-115, Vk1-65
		SL_5'GP_VK#61		tttctagtagcaactgcaaccggtgtacattctGACCTTGTTATGACACAGTCTCCAG	Vk4-76
		SL_5'GP_VK#62		tttctagtagcaactgcaaccggtgtacattctGACATTCAGATGAGCCAGTCTCCAT	Vk1-184
		SL_5'GP_VK#63		tttctagtagcaactgcaaccggtgtacattctGACATCCAGTTGATGCAGCCTCCAT	Vk1-253
		SL_5'GP_VK#64		tttctagtagcaactgcaaccggtgtacattctGATGTTGTGATGACCCAGACCCCAC	Vk2-3
		SL_5'GP_VK#65		tttctagtagcaactgcaaccggtgtacattctGACATCCAACTGACACAACCTGCAT	Vk1-261, Vk1-203
		SL_5'GP_VK#66		tttctagtagcaactgcaaccggtgtacattctGACATCCAGATGACTCAGTCTCCCT	Vk1-130, Vk1-128
		SL_5'GP_VK#67		tttctagtagcaactgcaaccggtgtacattctGACATCCAAATGACTCAGGTTCCAT	Vk1-166
		SL_5'GP_VK#68		tttctagtagcaactgcaaccggtgtacattctGATGTTTTGTTGTCCCAGACCCCAC	Vk2-2
		SL_5'GP_VK#69		tttctagtagcaactgcaaccggtgtacattctGACATCCAGTTGACACAGCCTGCAT	Vk1-275, Vk1-271, Vk1-225, Vk1-54, Vk1-50, Vk1-46, Vk1-45, Vk1-39, Vk1-35, Vk1-24, Vk1-20, Vk1-14, Vk1-8
		SL_5'GP_VK#70		tttctagtagcaactgcaaccggtgtacattctGACATCCAGCTGACACAGCTTGCAT	Vk1-11
		SL_5'GP_VK#71		tttctagtagcaactgcaaccggtgtacattctGCGTTGCCCTGACACAGTCCCCAGC	Vk6-164
Reverse primers		3’ BsiWI Jk_1_2_3_GP		cagatggtgcagccaccgtacgTTTGATTTCCAGCTTGGTC	JK 1, JK 2, JK 3

## Sheet: IGL cloning PCR primer
IGK PCR primers
PCR		Primer	Sequence (5' - 3')	V gene segment
Lamda Chain Forward primers		SL_5'GP_VL#1	tttctagtagcaactgcaaccggttctctctcgCAGCTTGTGCTGACTCAGTCACCCT	VL4-92
		SL_5'GP_VL#2	tttctagtagcaactgcaaccggttctctctcgTCCTATGTGCTGACACAGCCGTCTT	VL3-39
		SL_5'GP_VL#3	tttctagtagcaactgcaaccggttctctctcgTCCTATGTGCTCAAACAGCCACCTT	VL3-30
		SL_5'GP_VL#4	tttctagtagcaactgcaaccggttctctctcgCAGCCGGTGCTCACTCAACCACCCT	VL3-134
		SL_5'GP_VL#5	tttctagtagcaactgcaaccggttctctctcgCAGCCTGTGCTGACTCAGCTTCCCT	VL8-87
		SL_5'GP_VL#6	tttctagtagcaactgcaaccggttctctctcgTCCTATGTACTGACACAGCCATCTT	VL3-27
		SL_5'GP_VL#7	tttctagtagcaactgcaaccggttctctctcgCAGGAACTGGTGACTCAGGAACCCT	VL5-74
		SL_5'GP_VL#8	tttctagtagcaactgcaaccggttctctctcgTCTTACACCCTCACTCAACCTCCCT	VL3-55, VL3-31, VL3-47, VL3-41, VL3-9
		SL_5'GP_VL#9	tttctagtagcaactgcaaccggttctctctcgTCCTATGTATTCACACAGCCACCTT	VL3-6
		SL_5'GP_VL#10	tttctagtagcaactgcaaccggttctctctcgCAGCCTGTGCTGAAACAGTCACCCT	VL4-138, VL4-84, VL4-82
		SL_5'GP_VL#11	tttctagtagcaactgcaaccggttctctctcgCAGGTTGTGCTGACTCAGTCACCCT	VL4-80
		SL_5'GP_VL#12	tttctagtagcaactgcaaccggttctctctcgCAGACTTCAGTCACCCAGGAGCCAT	VL7-129
		SL_5'GP_VL#13	tttctagtagcaactgcaaccggttctctctcgCAGCCTGTGCTGACTCAGCTGCCCT	VL8-104, VL8-85
		SL_5'GP_VL#14	tttctagtagcaactgcaaccggttctctctcgCAGGCAGTGCTGAGTCAGCCGCCCT	VL1-125
		SL_5'GP_VL#15	tttctagtagcaactgcaaccggttctctctcgCAGGATCTGGTGACTCAGGAACCCT	VL5-79, VL5-78
		SL_5'GP_VL#16	tttctagtagcaactgcaaccggttctctctcgCTGGCTGTGGTAACTCAGGAATCTT	VL6-102
		SL_5'GP_VL#17	tttctagtagcaactgcaaccggttctctctcgTCGTATGTGCTGACGCAGCCATCTT	VL3-21
		SL_5'GP_VL#18	tttctagtagcaactgcaaccggttctctctcgTCCTATGTGCTGACACAGCCATCTT	VL3-4
		SL_5'GP_VL#19	tttctagtagcaactgcaaccggttctctctcgCAGTCTGGCCTAAGTCAGGAAGCTT	VL1-96
		SL_5'GP_VL#20	tttctagtagcaactgcaaccggttctctctcgTCCTATGTACTCACACAGCCACCCT	VL3-53
		SL_5'GP_VL#21	tttctagtagcaactgcaaccggttctctctcgAAGGCTGTGGTGACTCAGGAATCTT	VL6-115
		SL_5'GP_VL#22	tttctagtagcaactgcaaccggttctctctcgTCCTATGTACTCACACAGTCACCTT	VL3-24
		SL_5'GP_VL#23	tttctagtagcaactgcaaccggttctctctcgTCCTATGTGCTGACGCAGCCATCTT	VL3-50, VL3-34, VL3-32, VL3-16, VL3-48, VL3-45, VL3-42, VL3-13, VL3-10
		SL_5'GP_VL#24	tttctagtagcaactgcaaccggttctctctcgTCCTATGTACTCACACAGCCACCTT	VL3-52, VL3-29
		SL_5'GP_VL#25	tttctagtagcaactgcaaccggttctctctcgCAGGCTGTGGTGACTCAGGAACCTT	VL6-71
		SL_5'GP_VL#26	tttctagtagcaactgcaaccggttctctctcgCAGCTTGTGCTGACTCAGTCACCTT	VL4-121
		SL_5'GP_VL#27	tttctagtagcaactgcaaccggttctctctcgCAGAATGTAGCGACCCAGGTATCCT	VL5-106
		SL_5'GP_VL#28	tttctagtagcaactgcaaccggttctctctcgCAGACTGTGGTGACCCAGGTATTCT	VL5-122
		SL_5'GP_VL#29	tttctagtagcaactgcaaccggttctctctcgCAGGCAGTGCTGACTCAGCTGCCCT	VL1-95
		SL_5'GP_VL#30	tttctagtagcaactgcaaccggttctctctcgCAGGCAGTGCTGACTCAGCCGCCCT	VL1-109
		SL_5'GP_VL#31	tttctagtagcaactgcaaccggttctctctcgTCTTATATCTTGACACAGCCACCCT	VL3-19
		SL_5'GP_VL#32	tttctagtagcaactgcaaccggttctctctcgTCTTACATCTTGACACAGCCTCCCT	VL3-43_VL3-35
		SL_5'GP_VL#33	tttctagtagcaactgcaaccggttctctctcgCAGGCTGTGGTGACTCAGGAATCTT	VL6-132, VL6-98, VL6-69, VL6-68, VL6-116
		SL_5'GP_VL#34	tttctagtagcaactgcaaccggttctctctcgCAGGATCTGGTAACTCAGGAACCTT	VL5-99
		SL_5'GP_VL#35	tttctagtagcaactgcaaccggttctctctcgTCCTATGTGCTCACACAGCCACCTT	VL3-8
		SL_5'GP_VL#36	tttctagtagcaactgcaaccggttctctctcgCAGCCTGTAGTGACTCAACCACCCT	VL5-139
Reverse primers		3_GP_XhoI_JL_1_4_7	ggcttgaagctcctcactcgagggcgggaacagagtgaccaagggggaagccttgggctgaccgAGGACGGTCAGCTTGGTG	JL1, JL4, JL7
		3_GP_XhoI_JL_2_5_9	ggcttgaagctcctcactcgagggcgggaacagagtgaccaagggggaagccttgggctgaccgAGGACCGTCAGCCTGGTT	JL2, JL5, JL6
		3_GP_XhoI_JL3_6_10	ggcttgaagctcctcactcgagggcgggaacagagtgaccaagggggaagccttgggctgaccgAGGACGGTCAGCTTGGTT	JL3, JL6, JL10
		3_GP_XhoI_JL8	ggcttgaagctcctcactcgagggcgggaacagagtgaccaagggggaagccttgggctgaccgAGGACTGTCAGGTCGGTT	JL8
		3_GP_XhoI_JL11	ggcttgaagctcctcactcgagggcgggaacagagtgaccaagggggaagccttgggctgaccgAGGACGGTCACCTTGGTC	JL11
